# Supplementary material for: Case report: The first account of undifferentiated sarcoma with epithelioid features originating in the pleura
Source: Front Med (Lausanne). 2024 Feb 1;11:1301941. doi: 10.3389/fmed.2024.1301941 (PMC10867128; doi:10.3389/fmed.2024.1301941)
Supplement: Supplementary file 2 [file Data_Sheet_1.zip]

Archive with 21 entries (21 files):
- 300dpi/Figure S1 (A).JPG
- 300dpi/Figure S1 (B).JPG
- 300dpi/Figure S1 (C).JPG
- 300dpi/Figure S1 (D).JPG
- 300dpi/Figure S1 (E).JPG
- 300dpi/Figure S1 (F).JPG
- 300dpi/Figure S2 A.JPG
- 300dpi/Figure S2 B.JPG
- 300dpi/Figure S2 C.JPG
- 300dpi/Figure S2 D.JPG
- 300dpi/Figure S2 E.JPG
- 300dpi/Figure S2 F.JPG
- 300dpi/Figure S2 G.JPG
- 300dpi/Figure S2 H.JPG
- 300dpi/Figure S2 I.JPG
- 300dpi/Figure S2 J.JPG
- 300dpi/Figure S2 K.JPG
- 300dpi/Figure S2 L.JPG
- 300dpi/Figure S2 M.JPG
- 300dpi/Figure S2 N.JPG
- Data Sheet 1.docx
